# Supplementary material for: Zero-Material Cost Production of Soil-Coated Fabrics with Underwater Superoleophobicity for Antifouling Oil/Water Separation
Source: Membranes (Basel). 2023 Feb 26;13(3):276. doi: 10.3390/membranes13030276 (PMC10054142; doi:10.3390/membranes13030276)
Supplement: Supplementary file 1 [file membranes-13-00276-s001.zip]

Archive with 3 entries (3 files):
- Supplementary Information.pdf
- VideoS1.mp4
- VideoS2.mp4
